# Supplementary material for: Graded Ca2+/calmodulin-dependent coupling of voltage-gated CaV1.2 channels
Source: eLife. 2015 Feb 25;4:e05608. doi: 10.7554/eLife.05608 (PMC4360655; doi:10.7554/eLife.05608)
Supplement: Source code 1. — Custom software for Ca2+ sparklet detection and analysis written in MATLAB. DOI: http://dx.doi.org/10.7554/eLife.05608.019 [file elife05608s001.zip]

Archive with 1,194 entries (582 files):
- Siman/
- Siman/.DS_Store
- __MACOSX/
- __MACOSX/Siman/
- __MACOSX/Siman/._.DS_Store
- Siman/.svn/
- Siman/.svn/all-wcprops
- Siman/.svn/entries
- Siman/.svn/prop-base/
- Siman/.svn/props/
- Siman/.svn/text-base/
- Siman/.svn/tmp/
- Siman/.svn/tmp/prop-base/
- Siman/.svn/tmp/props/
- Siman/.svn/tmp/text-base/
- Siman/branches/
- Siman/branches/.svn/
- Siman/branches/.svn/all-wcprops
- Siman/branches/.svn/entries
- Siman/branches/.svn/prop-base/
- Siman/branches/.svn/props/
- Siman/branches/.svn/text-base/
- Siman/branches/.svn/tmp/
- Siman/branches/.svn/tmp/prop-base/
- Siman/branches/.svn/tmp/props/
- Siman/branches/.svn/tmp/text-base/
- Siman/tags/
- Siman/tags/.svn/
- Siman/tags/.svn/all-wcprops
- Siman/tags/.svn/entries
- Siman/tags/.svn/prop-base/
- Siman/tags/.svn/props/
- Siman/tags/.svn/text-base/
- Siman/tags/.svn/tmp/
- Siman/tags/.svn/tmp/prop-base/
- Siman/tags/.svn/tmp/props/
- Siman/tags/.svn/tmp/text-base/
- Siman/trunk/
- Siman/trunk/+siman/
- Siman/trunk/+siman/.DS_Store
- __MACOSX/Siman/trunk/
- __MACOSX/Siman/trunk/+siman/
- __MACOSX/Siman/trunk/+siman/._.DS_Store
- Siman/trunk/+siman/.svn/
- Siman/trunk/+siman/.svn/all-wcprops
- Siman/trunk/+siman/.svn/dir-prop-base
- Siman/trunk/+siman/.svn/entries
- Siman/trunk/+siman/.svn/prop-base/
- Siman/trunk/+siman/.svn/props/
- Siman/trunk/+siman/.svn/text-base/
- Siman/trunk/+siman/.svn/text-base/CollectionChangeEventData.m.svn-base
- Siman/trunk/+siman/.svn/text-base/Command.m.svn-base
- Siman/trunk/+siman/.svn/text-base/CommandManager.m.svn-base
- Siman/trunk/+siman/.svn/text-base/DataCache.m.svn-base
- Siman/trunk/+siman/.svn/text-base/DataChangedEventData.m.svn-base
- Siman/trunk/+siman/.svn/text-base/Debug.m.svn-base
- Siman/trunk/+siman/.svn/text-base/DefinitionChangeEventData.m.svn-base
- Siman/trunk/+siman/.svn/text-base/Environment.m.svn-base
- Siman/trunk/+siman/.svn/text-base/FileIOHelper.m.svn-base
- Siman/trunk/+siman/.svn/text-base/ImageGrabber.m.svn-base
- Siman/trunk/+siman/.svn/text-base/List.m.svn-base
- Siman/trunk/+siman/.svn/text-base/ObservableDictionary.m.svn-base
- Siman/trunk/+siman/.svn/text-base/PropertyChangedEventData.m.svn-base
- Siman/trunk/+siman/.svn/text-base/ReportContext.m.svn-base
- Siman/trunk/+siman/.svn/text-base/UIHelper.m.svn-base
- Siman/trunk/+siman/.svn/tmp/
- Siman/trunk/+siman/.svn/tmp/FileIOHelper.m.tmp
- Siman/trunk/+siman/.svn/tmp/ImageGrabber.m.2.tmp
- Siman/trunk/+siman/.svn/tmp/ImageGrabber.m.tmp
- Siman/trunk/+siman/.svn/tmp/prop-base/
- Siman/trunk/+siman/.svn/tmp/props/
- Siman/trunk/+siman/.svn/tmp/text-base/
- Siman/trunk/+siman/@CellDefinition/
- Siman/trunk/+siman/@CellDefinition/.svn/
- Siman/trunk/+siman/@CellDefinition/.svn/all-wcprops
- Siman/trunk/+siman/@CellDefinition/.svn/dir-prop-base
- Siman/trunk/+siman/@CellDefinition/.svn/entries
- Siman/trunk/+siman/@CellDefinition/.svn/prop-base/
- Siman/trunk/+siman/@CellDefinition/.svn/props/
- Siman/trunk/+siman/@CellDefinition/.svn/text-base/
- Siman/trunk/+siman/@CellDefinition/.svn/text-base/CellDefinition.m.svn-base
- Siman/trunk/+siman/@CellDefinition/.svn/text-base/CreateXML.m.svn-base
- Siman/trunk/+siman/@CellDefinition/.svn/text-base/DetermineCellMask.m.svn-base
- Siman/trunk/+siman/@CellDefinition/.svn/text-base/DrawCell.m.svn-base
- Siman/trunk/+siman/@CellDefinition/.svn/text-base/GetMask.m.svn-base
- Siman/trunk/+siman/@CellDefinition/.svn/tmp/
- Siman/trunk/+siman/@CellDefinition/.svn/tmp/prop-base/
- Siman/trunk/+siman/@CellDefinition/.svn/tmp/props/
- Siman/trunk/+siman/@CellDefinition/.svn/tmp/text-base/
- Siman/trunk/+siman/@CellDefinition/CellDefinition.m
- Siman/trunk/+siman/@CellDefinition/CreateXML.m
- Siman/trunk/+siman/@CellDefinition/DetermineCellMask.m
- Siman/trunk/+siman/@CellDefinition/DrawCell.m
- Siman/trunk/+siman/@CellDefinition/GetMask.m
- Siman/trunk/+siman/@CellDefPanel/
- Siman/trunk/+siman/@CellDefPanel/.svn/
- Siman/trunk/+siman/@CellDefPanel/.svn/all-wcprops
- Siman/trunk/+siman/@CellDefPanel/.svn/entries
- Siman/trunk/+siman/@CellDefPanel/.svn/prop-base/
- Siman/trunk/+siman/@CellDefPanel/.svn/props/
- Siman/trunk/+siman/@CellDefPanel/.svn/text-base/
- Siman/trunk/+siman/@CellDefPanel/.svn/text-base/CellDefPanel.m.svn-base
- Siman/trunk/+siman/@CellDefPanel/.svn/text-base/MakeControls.m.svn-base
- Siman/trunk/+siman/@CellDefPanel/.svn/tmp/
- Siman/trunk/+siman/@CellDefPanel/.svn/tmp/prop-base/
- Siman/trunk/+siman/@CellDefPanel/.svn/tmp/props/
- Siman/trunk/+siman/@CellDefPanel/.svn/tmp/text-base/
- Siman/trunk/+siman/@CellDefPanel/CellDefPanel.m
- Siman/trunk/+siman/@CellDefPanel/MakeControls.m
- Siman/trunk/+siman/@Contraction/
- Siman/trunk/+siman/@Contraction/.svn/
- Siman/trunk/+siman/@Contraction/.svn/all-wcprops
- Siman/trunk/+siman/@Contraction/.svn/entries
- Siman/trunk/+siman/@Contraction/.svn/prop-base/
- Siman/trunk/+siman/@Contraction/.svn/props/
- Siman/trunk/+siman/@Contraction/.svn/text-base/
- Siman/trunk/+siman/@Contraction/.svn/text-base/Contraction.m.svn-base
- Siman/trunk/+siman/@Contraction/.svn/tmp/
- Siman/trunk/+siman/@Contraction/.svn/tmp/prop-base/
- Siman/trunk/+siman/@Contraction/.svn/tmp/props/
- Siman/trunk/+siman/@Contraction/.svn/tmp/text-base/
- Siman/trunk/+siman/@Contraction/Contraction.m
- Siman/trunk/+siman/@ContractionDetectionPanel/
- Siman/trunk/+siman/@ContractionDetectionPanel/.svn/
- Siman/trunk/+siman/@ContractionDetectionPanel/.svn/all-wcprops
- Siman/trunk/+siman/@ContractionDetectionPanel/.svn/dir-prop-base
- Siman/trunk/+siman/@ContractionDetectionPanel/.svn/entries
- Siman/trunk/+siman/@ContractionDetectionPanel/.svn/prop-base/
- Siman/trunk/+siman/@ContractionDetectionPanel/.svn/props/
- Siman/trunk/+siman/@ContractionDetectionPanel/.svn/text-base/
- Siman/trunk/+siman/@ContractionDetectionPanel/.svn/text-base/ContractionDetectionPanel.m.svn-base
- Siman/trunk/+siman/@ContractionDetectionPanel/.svn/text-base/MakeControls.m.svn-base
- Siman/trunk/+siman/@ContractionDetectionPanel/.svn/tmp/
- Siman/trunk/+siman/@ContractionDetectionPanel/.svn/tmp/prop-base/
- Siman/trunk/+siman/@ContractionDetectionPanel/.svn/tmp/props/
- Siman/trunk/+siman/@ContractionDetectionPanel/.svn/tmp/text-base/
- Siman/trunk/+siman/@ContractionDetectionPanel/ContractionDetectionPanel.m
- Siman/trunk/+siman/@ContractionDetectionPanel/MakeControls.m
- Siman/trunk/+siman/@ContractionGraphPanel/
- Siman/trunk/+siman/@ContractionGraphPanel/.svn/
- Siman/trunk/+siman/@ContractionGraphPanel/.svn/all-wcprops
- Siman/trunk/+siman/@ContractionGraphPanel/.svn/dir-prop-base
- Siman/trunk/+siman/@ContractionGraphPanel/.svn/entries
- Siman/trunk/+siman/@ContractionGraphPanel/.svn/prop-base/
- Siman/trunk/+siman/@ContractionGraphPanel/.svn/props/
- Siman/trunk/+siman/@ContractionGraphPanel/.svn/text-base/
- Siman/trunk/+siman/@ContractionGraphPanel/.svn/text-base/ContractionGraphPanel.m.svn-base
- Siman/trunk/+siman/@ContractionGraphPanel/.svn/text-base/MakeControls.m.svn-base
- Siman/trunk/+siman/@ContractionGraphPanel/.svn/text-base/UpdateGraph.m.svn-base
- Siman/trunk/+siman/@ContractionGraphPanel/.svn/tmp/
- Siman/trunk/+siman/@ContractionGraphPanel/.svn/tmp/prop-base/
- Siman/trunk/+siman/@ContractionGraphPanel/.svn/tmp/props/
- Siman/trunk/+siman/@ContractionGraphPanel/.svn/tmp/text-base/
- Siman/trunk/+siman/@ContractionGraphPanel/ContractionGraphPanel.m
- Siman/trunk/+siman/@ContractionGraphPanel/MakeControls.m
- Siman/trunk/+siman/@ContractionGraphPanel/UpdateGraph.m
- Siman/trunk/+siman/@ContractionManager/
- Siman/trunk/+siman/@ContractionManager/.svn/
- Siman/trunk/+siman/@ContractionManager/.svn/all-wcprops
- Siman/trunk/+siman/@ContractionManager/.svn/dir-prop-base
- Siman/trunk/+siman/@ContractionManager/.svn/entries
- Siman/trunk/+siman/@ContractionManager/.svn/prop-base/
- Siman/trunk/+siman/@ContractionManager/.svn/props/
- Siman/trunk/+siman/@ContractionManager/.svn/text-base/
- Siman/trunk/+siman/@ContractionManager/.svn/text-base/ContractionManager.m.svn-base
- Siman/trunk/+siman/@ContractionManager/.svn/tmp/
- Siman/trunk/+siman/@ContractionManager/.svn/tmp/prop-base/
- Siman/trunk/+siman/@ContractionManager/.svn/tmp/props/
- Siman/trunk/+siman/@ContractionManager/.svn/tmp/text-base/
- Siman/trunk/+siman/@ContractionManager/ContractionManager.m
- Siman/trunk/+siman/@ContractionMethod/
- Siman/trunk/+siman/@ContractionMethod/.svn/
- Siman/trunk/+siman/@ContractionMethod/.svn/all-wcprops
- Siman/trunk/+siman/@ContractionMethod/.svn/dir-prop-base
- Siman/trunk/+siman/@ContractionMethod/.svn/entries
- Siman/trunk/+siman/@ContractionMethod/.svn/prop-base/
- Siman/trunk/+siman/@ContractionMethod/.svn/props/
- Siman/trunk/+siman/@ContractionMethod/.svn/text-base/
- Siman/trunk/+siman/@ContractionMethod/.svn/text-base/ContractionMethod.m.svn-base
- Siman/trunk/+siman/@ContractionMethod/.svn/text-base/ContractionMethod_old.m.svn-base
- Siman/trunk/+siman/@ContractionMethod/.svn/text-base/Detect.m.svn-base
- Siman/trunk/+siman/@ContractionMethod/.svn/tmp/
- Siman/trunk/+siman/@ContractionMethod/.svn/tmp/prop-base/
- Siman/trunk/+siman/@ContractionMethod/.svn/tmp/props/
- Siman/trunk/+siman/@ContractionMethod/.svn/tmp/text-base/
- Siman/trunk/+siman/@ContractionMethod/ContractionMethod.m
- Siman/trunk/+siman/@ContractionMethod/ContractionMethod_old.m
- Siman/trunk/+siman/@ContractionMethod/Detect.m
- Siman/trunk/+siman/@DefaultsRegistry/
- Siman/trunk/+siman/@DefaultsRegistry/.svn/
- Siman/trunk/+siman/@DefaultsRegistry/.svn/all-wcprops
- Siman/trunk/+siman/@DefaultsRegistry/.svn/dir-prop-base
- Siman/trunk/+siman/@DefaultsRegistry/.svn/entries
- Siman/trunk/+siman/@DefaultsRegistry/.svn/prop-base/
- Siman/trunk/+siman/@DefaultsRegistry/.svn/props/
- Siman/trunk/+siman/@DefaultsRegistry/.svn/text-base/
- Siman/trunk/+siman/@DefaultsRegistry/.svn/text-base/DefaultsRegistry.m.svn-base
- Siman/trunk/+siman/@DefaultsRegistry/.svn/tmp/
- Siman/trunk/+siman/@DefaultsRegistry/.svn/tmp/prop-base/
- Siman/trunk/+siman/@DefaultsRegistry/.svn/tmp/props/
- Siman/trunk/+siman/@DefaultsRegistry/.svn/tmp/text-base/
- Siman/trunk/+siman/@DefaultsRegistry/DefaultsRegistry.m
- Siman/trunk/+siman/@DisplayWindow/
- Siman/trunk/+siman/@DisplayWindow/.svn/
- Siman/trunk/+siman/@DisplayWindow/.svn/all-wcprops
- Siman/trunk/+siman/@DisplayWindow/.svn/dir-prop-base
- Siman/trunk/+siman/@DisplayWindow/.svn/entries
- Siman/trunk/+siman/@DisplayWindow/.svn/prop-base/
- Siman/trunk/+siman/@DisplayWindow/.svn/props/
- Siman/trunk/+siman/@DisplayWindow/.svn/text-base/
- Siman/trunk/+siman/@DisplayWindow/.svn/text-base/DisplayWindow.m.svn-base
- Siman/trunk/+siman/@DisplayWindow/.svn/text-base/FileIO.asv.svn-base
- Siman/trunk/+siman/@DisplayWindow/.svn/text-base/InitCommands.m.svn-base
- Siman/trunk/+siman/@DisplayWindow/.svn/text-base/InitMenu.m.svn-base
- Siman/trunk/+siman/@DisplayWindow/.svn/text-base/OnKeyPress.m.svn-base
- Siman/trunk/+siman/@DisplayWindow/.svn/text-base/Open.asv.svn-base
- Siman/trunk/+siman/@DisplayWindow/.svn/text-base/ResetLayout.m.svn-base
- Siman/trunk/+siman/@DisplayWindow/.svn/tmp/
- Siman/trunk/+siman/@DisplayWindow/.svn/tmp/prop-base/
- Siman/trunk/+siman/@DisplayWindow/.svn/tmp/props/
- Siman/trunk/+siman/@DisplayWindow/.svn/tmp/text-base/
- Siman/trunk/+siman/@DisplayWindow/DisplayWindow.m
- Siman/trunk/+siman/@DisplayWindow/FileIO.asv
- Siman/trunk/+siman/@DisplayWindow/InitCommands.m
- Siman/trunk/+siman/@DisplayWindow/InitMenu.m
- Siman/trunk/+siman/@DisplayWindow/OnKeyPress.m
- Siman/trunk/+siman/@DisplayWindow/Open.asv
- Siman/trunk/+siman/@DisplayWindow/ResetLayout.m
- Siman/trunk/+siman/@Feature/
- Siman/trunk/+siman/@Feature/.svn/
- Siman/trunk/+siman/@Feature/.svn/all-wcprops
- Siman/trunk/+siman/@Feature/.svn/dir-prop-base
- Siman/trunk/+siman/@Feature/.svn/entries
- Siman/trunk/+siman/@Feature/.svn/prop-base/
- Siman/trunk/+siman/@Feature/.svn/props/
- Siman/trunk/+siman/@Feature/.svn/text-base/
- Siman/trunk/+siman/@Feature/.svn/text-base/CreateXML.m.svn-base
- Siman/trunk/+siman/@Feature/.svn/text-base/Feature.m.svn-base
- Siman/trunk/+siman/@Feature/.svn/tmp/
- Siman/trunk/+siman/@Feature/.svn/tmp/prop-base/
- Siman/trunk/+siman/@Feature/.svn/tmp/props/
- Siman/trunk/+siman/@Feature/.svn/tmp/text-base/
- Siman/trunk/+siman/@Feature/CreateXML.m
- Siman/trunk/+siman/@Feature/Feature.m
- Siman/trunk/+siman/@FeatureContainer/
- Siman/trunk/+siman/@FeatureContainer/.svn/
- Siman/trunk/+siman/@FeatureContainer/.svn/all-wcprops
- Siman/trunk/+siman/@FeatureContainer/.svn/dir-prop-base
- Siman/trunk/+siman/@FeatureContainer/.svn/entries
- Siman/trunk/+siman/@FeatureContainer/.svn/prop-base/
- Siman/trunk/+siman/@FeatureContainer/.svn/props/
- Siman/trunk/+siman/@FeatureContainer/.svn/text-base/
- Siman/trunk/+siman/@FeatureContainer/.svn/text-base/CreateXML.m.svn-base
- Siman/trunk/+siman/@FeatureContainer/.svn/text-base/FeatureContainer.m.svn-base
- Siman/trunk/+siman/@FeatureContainer/.svn/text-base/GenerateFeatureReport.m.svn-base
- Siman/trunk/+siman/@FeatureContainer/.svn/tmp/
- Siman/trunk/+siman/@FeatureContainer/.svn/tmp/prop-base/
- Siman/trunk/+siman/@FeatureContainer/.svn/tmp/props/
- Siman/trunk/+siman/@FeatureContainer/.svn/tmp/text-base/
- Siman/trunk/+siman/@FeatureContainer/CreateXML.m
- Siman/trunk/+siman/@FeatureContainer/FeatureContainer.m
- Siman/trunk/+siman/@FeatureContainer/GenerateFeatureReport.m
- Siman/trunk/+siman/@FeatureDefPanel/
- Siman/trunk/+siman/@FeatureDefPanel/.svn/
- Siman/trunk/+siman/@FeatureDefPanel/.svn/all-wcprops
- Siman/trunk/+siman/@FeatureDefPanel/.svn/dir-prop-base
- Siman/trunk/+siman/@FeatureDefPanel/.svn/entries
- Siman/trunk/+siman/@FeatureDefPanel/.svn/prop-base/
- Siman/trunk/+siman/@FeatureDefPanel/.svn/props/
- Siman/trunk/+siman/@FeatureDefPanel/.svn/text-base/
- Siman/trunk/+siman/@FeatureDefPanel/.svn/text-base/FeatureDefPanel.m.svn-base
- Siman/trunk/+siman/@FeatureDefPanel/.svn/tmp/
- Siman/trunk/+siman/@FeatureDefPanel/.svn/tmp/prop-base/
- Siman/trunk/+siman/@FeatureDefPanel/.svn/tmp/props/
- Siman/trunk/+siman/@FeatureDefPanel/.svn/tmp/text-base/
- Siman/trunk/+siman/@FeatureDefPanel/FeatureDefPanel.m
- Siman/trunk/+siman/@FeatureDetectionMethod/
- Siman/trunk/+siman/@FeatureDetectionMethod/.svn/
- Siman/trunk/+siman/@FeatureDetectionMethod/.svn/all-wcprops
- Siman/trunk/+siman/@FeatureDetectionMethod/.svn/dir-prop-base
- Siman/trunk/+siman/@FeatureDetectionMethod/.svn/entries
- Siman/trunk/+siman/@FeatureDetectionMethod/.svn/prop-base/
- Siman/trunk/+siman/@FeatureDetectionMethod/.svn/props/
- Siman/trunk/+siman/@FeatureDetectionMethod/.svn/text-base/
- Siman/trunk/+siman/@FeatureDetectionMethod/.svn/text-base/CreateXML.m.svn-base
- Siman/trunk/+siman/@FeatureDetectionMethod/.svn/text-base/FeatureDetectionMethod.m.svn-base
- Siman/trunk/+siman/@FeatureDetectionMethod/.svn/tmp/
- Siman/trunk/+siman/@FeatureDetectionMethod/.svn/tmp/prop-base/
- Siman/trunk/+siman/@FeatureDetectionMethod/.svn/tmp/props/
- Siman/trunk/+siman/@FeatureDetectionMethod/.svn/tmp/text-base/
- Siman/trunk/+siman/@FeatureDetectionMethod/CreateXML.m
- Siman/trunk/+siman/@FeatureDetectionMethod/FeatureDetectionMethod.m
- Siman/trunk/+siman/@FeatureGraphPanel/
- Siman/trunk/+siman/@FeatureGraphPanel/.svn/
- Siman/trunk/+siman/@FeatureGraphPanel/.svn/all-wcprops
- Siman/trunk/+siman/@FeatureGraphPanel/.svn/dir-prop-base
- Siman/trunk/+siman/@FeatureGraphPanel/.svn/entries
- Siman/trunk/+siman/@FeatureGraphPanel/.svn/prop-base/
- Siman/trunk/+siman/@FeatureGraphPanel/.svn/props/
- Siman/trunk/+siman/@FeatureGraphPanel/.svn/text-base/
[truncated: 894 more entries]
