# Supplementary material for: Graded Ca2+/calmodulin-dependent coupling of voltage-gated CaV1.2 channels
Source: eLife. 2015 Feb 25;4:e05608. doi: 10.7554/eLife.05608 (PMC4360655; doi:10.7554/eLife.05608)
Supplement: Source code 1. — Custom software for Ca2+ sparklet detection and analysis written in MATLAB. DOI: http://dx.doi.org/10.7554/eLife.05608.019 [file elife05608s001.zip › Siman/trunk/+siman/@CellDefinition/GetMask.m]

function mask = GetMask(obj)

import siman.*;
source = obj.DataSource;

if strcmp(obj.Type, 'none')
    mask = [];
    return
end

switch obj.Orientation
    case 'linescan'
        mask = GetLinescanMask(obj, source);  
    case '2-d'
        mask = Get2DMask(obj, source);  
end
end

function mask = GetLinescanMask(obj, source)
    dim = source.Size;
    if ~obj.IsValid
        mask = ones(dim([2 1]));
        return
    end
    lowerEdge = obj.LowerEdge;
    upperEdge = obj.UpperEdge;
    mask = zeros(dim([2 1]));
    mask(:, lowerEdge:upperEdge) = 1;
end

function mask = Get2DMask(obj, source)
    dim = source.Size;
    if ~obj.IsValid
        mask = ones(dim([2 1]));
        return
    end
    mask = obj.CellMask;
end
