# Supplementary material for: Graded Ca2+/calmodulin-dependent coupling of voltage-gated CaV1.2 channels
Source: eLife. 2015 Feb 25;4:e05608. doi: 10.7554/eLife.05608 (PMC4360655; doi:10.7554/eLife.05608)
Supplement: Source code 1. — Custom software for Ca2+ sparklet detection and analysis written in MATLAB. DOI: http://dx.doi.org/10.7554/eLife.05608.019 [file elife05608s001.zip › Siman/trunk/+siman/@ContractionGraphPanel/UpdateGraph.m]

function UpdateGraph(obj)

axesID = obj.GraphAxesID;
list = obj.GetFeatureList();
count = list.Count;
cla(axesID);
if count == 0
    return;
end
feature = list.ElementAt(1);
ydata = feature.CellWidth;
if ~isempty(ydata)
    xData = 1:numel(ydata);
    line('Parent', axesID, 'XData', xData, 'YData', ydata, 'Color', 'k');
end

set(axesID, 'XLim', [xData(1) xData(end)]);
