# Supplementary material for: Graded Ca2+/calmodulin-dependent coupling of voltage-gated CaV1.2 channels
Source: eLife. 2015 Feb 25;4:e05608. doi: 10.7554/eLife.05608 (PMC4360655; doi:10.7554/eLife.05608)
Supplement: Source code 1. — Custom software for Ca2+ sparklet detection and analysis written in MATLAB. DOI: http://dx.doi.org/10.7554/eLife.05608.019 [file elife05608s001.zip › Siman/trunk/+siman/@ContractionManager/ContractionManager.m]

classdef ContractionManager < siman.FeatureManager
    % ContractionManager.
    properties (Constant)
        Instance = siman.ContractionManager; % Singleton object
        
        CommandPrefix = 'Contraction.';
        FeatureType = 'contraction';
    end
    
    methods (Access = private)
        % Constructor
        function obj = ContractionManager()
            obj@siman.FeatureManager();
            
            % For development case where file was edited and the instance was deleted
            mgr = siman.ImageManager.GetManager();
            if isempty(mgr)
                return
            end
            
            obj.SourceArchivingProperty = 'LastContractionDetectionMethod';
            if isempty(obj.FeatureDetectionMethod)
                obj.FeatureDetectionMethod = siman.ContractionMethod;
            end
        end
    end
    
    methods (Static = true)
        function mgr = GetManager()
            mgr = siman.ContractionManager.Instance;
        end
    end
end
