# Supplementary material for: Graded Ca2+/calmodulin-dependent coupling of voltage-gated CaV1.2 channels
Source: eLife. 2015 Feb 25;4:e05608. doi: 10.7554/eLife.05608 (PMC4360655; doi:10.7554/eLife.05608)
Supplement: Source code 1. — Custom software for Ca2+ sparklet detection and analysis written in MATLAB. DOI: http://dx.doi.org/10.7554/eLife.05608.019 [file elife05608s001.zip › Siman/trunk/+siman/@DisplayWindow/FileIO.asv]

function FileIO(obj, type)

switch type
    case 'open image files'
        OpenImageFiles(obj);
    case 'open image series'
        OpenImageDirectory(obj);
end
end

function OpenImageFiles(obj)
    default = ??;
    [filenames, path, filter] = uigetfile('*.tif|*.tiff|*.pic|*.jpg|*.jpeg', ...
        'Choose Image Files', default, 'MltiSelect', 'on');
end
