# Supplementary material for: Graded Ca2+/calmodulin-dependent coupling of voltage-gated CaV1.2 channels
Source: eLife. 2015 Feb 25;4:e05608. doi: 10.7554/eLife.05608 (PMC4360655; doi:10.7554/eLife.05608)
Supplement: Source code 1. — Custom software for Ca2+ sparklet detection and analysis written in MATLAB. DOI: http://dx.doi.org/10.7554/eLife.05608.019 [file elife05608s001.zip › Siman/trunk/+siman/@DisplayWindow/OnKeyPress.m]

function OnKeyPress(obj, event)
% OnKeyPress: Handle key presses

ctrlDown = ~isempty(find(strcmp(event.Modifier, 'control'), 1));
shiftDown = ~isempty(find(strcmp(event.Modifier, 'shift'), 1));
switch event.Key
    case {'space'}
        debug = 1;
    otherwise
        for i = 1:obj.Panels.Count
            panel = obj.Panels.ElementAt(i);
            handled = panel.OnKeyPress(event);
            if handled
                break;
            end
        end
end
