# Supplementary material for: Graded Ca2+/calmodulin-dependent coupling of voltage-gated CaV1.2 channels
Source: eLife. 2015 Feb 25;4:e05608. doi: 10.7554/eLife.05608 (PMC4360655; doi:10.7554/eLife.05608)
Supplement: Source code 1. — Custom software for Ca2+ sparklet detection and analysis written in MATLAB. DOI: http://dx.doi.org/10.7554/eLife.05608.019 [file elife05608s001.zip › Siman/trunk/+siman/@DisplayWindow/Open.asv]

function Open(obj, type)

redraw = true;
switch type
    case 'image files'
        obj.Open();
    case 'image series'
        obj.OpenImageDirectory();
end
if redraw
    obj.Redraw();
end


function OpenImageFiles(obj)
end
