# Supplementary material for: Graded Ca2+/calmodulin-dependent coupling of voltage-gated CaV1.2 channels
Source: eLife. 2015 Feb 25;4:e05608. doi: 10.7554/eLife.05608 (PMC4360655; doi:10.7554/eLife.05608)
Supplement: Source code 1. — Custom software for Ca2+ sparklet detection and analysis written in MATLAB. DOI: http://dx.doi.org/10.7554/eLife.05608.019 [file elife05608s001.zip › Siman/trunk/+siman/@Feature/CreateXML.m]

function CreateXML(obj, context, feature_node)

feature_node.setAttribute('type', obj.Type);
feature_node.setAttribute('index', num2str(obj.Index));
feature_node.setAttribute('name', obj.Name);
list = obj.GetExportPropList();
for i = 1:length(list)
    prop = list{i};
    createPropertyNode(context.DocNode, feature_node, prop, obj.(prop));
end
