# Supplementary material for: Graded Ca2+/calmodulin-dependent coupling of voltage-gated CaV1.2 channels
Source: eLife. 2015 Feb 25;4:e05608. doi: 10.7554/eLife.05608 (PMC4360655; doi:10.7554/eLife.05608)
Supplement: Source code 1. — Custom software for Ca2+ sparklet detection and analysis written in MATLAB. DOI: http://dx.doi.org/10.7554/eLife.05608.019 [file elife05608s001.zip › Siman/trunk/+siman/@FeatureContainer/CreateXML.m]

function CreateXML(obj, context, features_node)

docNode = context.DocNode;

% List features
list = obj.GetFeatureType(context.FeatureType);
featureTypeNode = docNode.createElement('featuretype');
featureTypeNode.setAttribute('type', context.FeatureType);
featureTypeNode.setAttribute('count', num2str(list.Count));
features_node.appendChild(featureTypeNode);

%TODO any summary stats? (list before or after?)

featureListNode = docNode.createElement('featurelist');
featureListNode.setAttribute('type', context.FeatureType);
featureListNode.setAttribute('count', num2str(list.Count));
featureTypeNode.appendChild(featureListNode);

for j = 1:list.Count
    feature = list.ElementAt(j);
    featureNode = docNode.createElement('feature');
    feature.CreateXML(context, featureNode);
    featureListNode.appendChild(featureNode);
end
