# Supplementary material for: Graded Ca2+/calmodulin-dependent coupling of voltage-gated CaV1.2 channels
Source: eLife. 2015 Feb 25;4:e05608. doi: 10.7554/eLife.05608 (PMC4360655; doi:10.7554/eLife.05608)
Supplement: Source code 1. — Custom software for Ca2+ sparklet detection and analysis written in MATLAB. DOI: http://dx.doi.org/10.7554/eLife.05608.019 [file elife05608s001.zip › Siman/trunk/+siman/@FeatureContainer/GenerateFeatureReport.m]

function GenerateFeatureReport(obj, context)

docNode = context.DocNode;
method = context.Method;

root = docNode.getDocumentElement();
root.setAttribute('type', context.FeatureType);
root.setAttribute('detectiondate', method.DetectionDate);
root.setAttribute('version', '1.0');

% Add nodes describing the method
methodNode = docNode.createElement('method');
methodNode.setAttribute('type', method.FeatureType);
root.appendChild(methodNode);
method.CreateXML(context, methodNode);

% Add a node to store resources
resourcesNode = docNode.createElement('resources');
methodNode.setAttribute('id', 'resources');
root.appendChild(resourcesNode);

% Add any extra stuff from this particular feature type
context.FeatureManager.CreateXMLCustomParts(context);

% Now on to actual features
featuresNode = docNode.createElement('features');
root.appendChild(featuresNode);
obj.CreateXML(context, featuresNode);
