# Supplementary material for: Graded Ca2+/calmodulin-dependent coupling of voltage-gated CaV1.2 channels
Source: eLife. 2015 Feb 25;4:e05608. doi: 10.7554/eLife.05608 (PMC4360655; doi:10.7554/eLife.05608)
Supplement: Source code 1. — Custom software for Ca2+ sparklet detection and analysis written in MATLAB. DOI: http://dx.doi.org/10.7554/eLife.05608.019 [file elife05608s001.zip › Siman/trunk/+siman/@FeatureDetectionMethod/CreateXML.m]

function CreateXML(obj, context, method_node)

docNode = context.DocNode;
%TODO add specific method parameters

% Record processing instructions used for detection
if obj.HasDetectionDefinition
    detectDef = obj.DetectionDefinition;
    detectionNode = docNode.createElement('detectiondef');
    detectionNode.setAttribute('name', detectDef.Name);
    method_node.appendChild(detectionNode);
    
    detectDef.CreateXML(context, detectionNode);
end
    
% Record processing instructions used for units
if obj.HasUnitsDefinition
    unitsDef = obj.GetUnitsDefinition();
    unitsNode = docNode.createElement('unitsdef');
    unitsNode.setAttribute('name', unitsDef.Name);
    method_node.appendChild(unitsNode);
    
    unitsDef.CreateXML(context, unitsNode);
end
