# Supplementary material for: Graded Ca2+/calmodulin-dependent coupling of voltage-gated CaV1.2 channels
Source: eLife. 2015 Feb 25;4:e05608. doi: 10.7554/eLife.05608 (PMC4360655; doi:10.7554/eLife.05608)
Supplement: Source code 1. — Custom software for Ca2+ sparklet detection and analysis written in MATLAB. DOI: http://dx.doi.org/10.7554/eLife.05608.019 [file elife05608s001.zip › Siman/trunk/+siman/@FeatureManager/CreateRefReportNode.m]

function node = CreateRefReportNode( obj, parent_node, node_name, filename )

srcPath = [obj.ReportContext.ResourcesDir '/' filename];
node = obj.ReportContext.DocNode.createElement(node_name);
node.setAttribute('path', srcPath);
parent_node.appendChild(node);
