# Supplementary material for: Graded Ca2+/calmodulin-dependent coupling of voltage-gated CaV1.2 channels
Source: eLife. 2015 Feb 25;4:e05608. doi: 10.7554/eLife.05608 (PMC4360655; doi:10.7554/eLife.05608)
Supplement: Source code 1. — Custom software for Ca2+ sparklet detection and analysis written in MATLAB. DOI: http://dx.doi.org/10.7554/eLife.05608.019 [file elife05608s001.zip › Siman/trunk/+siman/@FilterKernel/CreateXML.m]

function CreateXML(obj, doc_node, op_node, prefix)

prefix = [prefix '-'];
createParameterNode(doc_node, op_node, [prefix 'Shape'], obj.Shape);
switch obj.Shape
    case 'circle'
        createParameterNode(doc_node, op_node, [prefix 'Circle radius'], obj.Radius);
    case 'square'
        createParameterNode(doc_node, op_node, [prefix 'Square width'], obj.Width);
end
createParameterNode(doc_node, op_node, [prefix 'Region area'], obj.KernelElementCount);
