# Supplementary material for: Graded Ca2+/calmodulin-dependent coupling of voltage-gated CaV1.2 channels
Source: eLife. 2015 Feb 25;4:e05608. doi: 10.7554/eLife.05608 (PMC4360655; doi:10.7554/eLife.05608)
Supplement: Source code 1. — Custom software for Ca2+ sparklet detection and analysis written in MATLAB. DOI: http://dx.doi.org/10.7554/eLife.05608.019 [file elife05608s001.zip › Siman/trunk/+siman/@ImageManager/InitCommands.m]

function InitCommands(obj)

% These commands require a context with a OnManagerSourcesOpened(sources) method
cmd = obj.RegisterCommand('File.OpenImageFiles', obj);
cmd.Label = '+';
cmd.Tooltip = 'Open one or more files containing images';

cmd = obj.RegisterCommand('File.OpenImageDirectory', obj);
cmd.Label = '+';
cmd.Tooltip = 'Open a directory of image files as an image series';


% These commands require a context that provides a ProcessingDef and a CurrentOperation
cmd = obj.RegisterCommand('ProcessingDef.InsertOperation', obj);
cmd.Label = '+';
cmd.Tooltip = 'Insert new operation after selected one';

cmd = obj.RegisterCommand('ProcessingDef.DeleteOperation', obj);
cmd.Label = '-';
cmd.Tooltip = 'Delete selected operation';

cmd = obj.RegisterCommand('ProcessingDef.MoveUpOperation', obj);
cmd.Label = 'Up';
cmd.Tooltip = 'Move the selected operation up (swap with previous operation)';

cmd = obj.RegisterCommand('ProcessingDef.MoveDownOperation', obj);
cmd.Label = 'Dn';
cmd.Tooltip = 'Move the selected operation down (swap with following operation)';

cmd = obj.RegisterCommand('ProcessingDef.SkipOperation', obj);
cmd.Label = 'o';
cmd.Tooltip = 'Skip the selected operation';

cmd = obj.RegisterCommand('ProcessingDef.StopOperation', obj);
cmd.Label = 'x';
cmd.Tooltip = 'Stop the processing on the selected operation';

cmd = obj.RegisterCommand('ProcessingDef.ChangeOperationType', obj);
cmd.Label = 'c';
cmd.Tooltip = 'Change the type of the selected operation';
