# Supplementary material for: Graded Ca2+/calmodulin-dependent coupling of voltage-gated CaV1.2 channels
Source: eLife. 2015 Feb 25;4:e05608. doi: 10.7554/eLife.05608 (PMC4360655; doi:10.7554/eLife.05608)
Supplement: Source code 1. — Custom software for Ca2+ sparklet detection and analysis written in MATLAB. DOI: http://dx.doi.org/10.7554/eLife.05608.019 [file elife05608s001.zip › Siman/trunk/+siman/@ImageManager/StoreProcessingDefs.m]

function StoreProcessingDefs(obj)

list = obj.ProcessingDefs;

storageList = siman.List;
for i = 1:list.Count
    def = list.ElementAt(i);
    if ~def.IsSystemDefinition
        storageList.Add(def);
    end
end

filename = fullfile(siman.FileIOHelper.GetSimanPath(), obj.StoredDefinitionsFilename);
[ok, message] = siman.FileIOHelper.WriteSimanFile(filename, storageList);
if ~ok
    warndlg(['Could not save user definitions: ' message], 'I/O Error', 'modal');
    return
end
