# Supplementary material for: Graded Ca2+/calmodulin-dependent coupling of voltage-gated CaV1.2 channels
Source: eLife. 2015 Feb 25;4:e05608. doi: 10.7554/eLife.05608 (PMC4360655; doi:10.7554/eLife.05608)
Supplement: Source code 1. — Custom software for Ca2+ sparklet detection and analysis written in MATLAB. DOI: http://dx.doi.org/10.7554/eLife.05608.019 [file elife05608s001.zip › Siman/trunk/+siman/@ImagePlot/DrawFeatures.m]

function DrawFeatures(obj)

graphics = obj.FeatureGraphics;
if ~isempty(graphics)
    for i = 1:length(graphics)
        handles = graphics{i};
        if ~isempty(handles)
            delete(handles(ishandle(handles)));
        end
    end
end

if isempty(obj.RawDataSource) || ~obj.RawDataSource.HasFeatures
    obj.FeatureGraphics = [];
    return
end

list = obj.RawDataSource.FeatureList;
graphics = cell(list.Count, 1);
axesid = obj.AxesID;
for i = 1:list.Count
    feature = list.ElementAt(i);
    graphics{i} = feature.Draw(axesid, obj);
end
obj.FeatureGraphics = graphics;
