# Supplementary material for: Graded Ca2+/calmodulin-dependent coupling of voltage-gated CaV1.2 channels
Source: eLife. 2015 Feb 25;4:e05608. doi: 10.7554/eLife.05608 (PMC4360655; doi:10.7554/eLife.05608)
Supplement: Source code 1. — Custom software for Ca2+ sparklet detection and analysis written in MATLAB. DOI: http://dx.doi.org/10.7554/eLife.05608.019 [file elife05608s001.zip › Siman/trunk/+siman/@ImagePlot/OnKeyPress.m]

function handled = OnKeyPress(obj, event)
% OnKeyPress: Handle key presses

ctrlDown = ~isempty(find(strcmp(event.Modifier, 'control'), 1));
shiftDown = ~isempty(find(strcmp(event.Modifier, 'shift'), 1));
handled = true;
mgr = siman.ImageManager.Instance;
switch event.Key
    case 'leftarrow'
        if shiftDown
            obj.ChangeFrame(-10);
        else
            obj.ChangeFrame(-1);
        end
    case 'rightarrow'
        if shiftDown
            obj.ChangeFrame(10);
        else
            obj.ChangeFrame(1);
        end
    case 'home'
        obj.ChangeFrame(-Inf);
    case 'end'
        obj.ChangeFrame(Inf);
    otherwise
        handled = false;
end
mgr.ApplyChanges();
drawnow;
