# Supplementary material for: Graded Ca2+/calmodulin-dependent coupling of voltage-gated CaV1.2 channels
Source: eLife. 2015 Feb 25;4:e05608. doi: 10.7554/eLife.05608 (PMC4360655; doi:10.7554/eLife.05608)
Supplement: Source code 1. — Custom software for Ca2+ sparklet detection and analysis written in MATLAB. DOI: http://dx.doi.org/10.7554/eLife.05608.019 [file elife05608s001.zip › Siman/trunk/+siman/@ImagePropPanel/ImagePropPanel.m]

classdef ImagePropPanel < siman.ToolPanel
    % ImagePropPanel
    methods
        % Constructor
        function obj = ImagePropPanel(parent)
            obj@siman.ToolPanel(parent);
        end
        
        function InitDefaults(obj)
            obj.Name = 'Image Properties';
            obj.Size = [260 220];
            obj.DockedLocation = 'east';
        end
        
        function InitPanel(obj)
            InitPanel@siman.ToolPanel(obj);
        end
        
        function OnAttachedPlotChanged(obj, type)
            obj.QueueLayout();
        end
                
        function OnPlotPropertyChanged(obj, src, evt)
            obj.QueueRedraw();
        end
        
        function OnPlotPropertyLayoutChanged(obj, src, evt)
            obj.QueueLayout();
        end
        
        function source = GetPanelDataSource(obj)
            source = obj.CurrentAttachedPlot;
        end
        
        function ResetLayout(obj)
            obj.MakeControls();
        end
    end
end
