# Supplementary material for: Graded Ca2+/calmodulin-dependent coupling of voltage-gated CaV1.2 channels
Source: eLife. 2015 Feb 25;4:e05608. doi: 10.7554/eLife.05608 (PMC4360655; doi:10.7554/eLife.05608)
Supplement: Source code 1. — Custom software for Ca2+ sparklet detection and analysis written in MATLAB. DOI: http://dx.doi.org/10.7554/eLife.05608.019 [file elife05608s001.zip › Siman/trunk/+siman/@InventoryPanel/ResetLayout.m]

function ResetLayout(obj)

import siman.*;

mainPanelID = obj.PanelID;
set(mainPanelID, 'Units', 'pixels');
pos = get(mainPanelID, 'Position');

axID = obj.AxesID;
inset = 7;
axPos = [inset, inset, pos(3) - inset*2, pos(4) - inset*2 - 10]; % -10 for title space
set(axID, 'Position', axPos);
