# Supplementary material for: Graded Ca2+/calmodulin-dependent coupling of voltage-gated CaV1.2 channels
Source: eLife. 2015 Feb 25;4:e05608. doi: 10.7554/eLife.05608 (PMC4360655; doi:10.7554/eLife.05608)
Supplement: Source code 1. — Custom software for Ca2+ sparklet detection and analysis written in MATLAB. DOI: http://dx.doi.org/10.7554/eLife.05608.019 [file elife05608s001.zip › Siman/trunk/+siman/@ObservableCollection/Notifier.asv]

classdef Notifier < handle
% Must be a subclass of handle
   properties
      Prop1 = 0;
   end
   events
      PropertyChange
   end
   methods (Abstract)
      function OnPropertyChange(obj, prop_name
   end
end
