# Supplementary material for: Graded Ca2+/calmodulin-dependent coupling of voltage-gated CaV1.2 channels
Source: eLife. 2015 Feb 25;4:e05608. doi: 10.7554/eLife.05608 (PMC4360655; doi:10.7554/eLife.05608)
Supplement: Source code 1. — Custom software for Ca2+ sparklet detection and analysis written in MATLAB. DOI: http://dx.doi.org/10.7554/eLife.05608.019 [file elife05608s001.zip › Siman/trunk/+siman/@ProcessingDefinition/CreateXML.m]

function CreateXML(obj, context, def_node)

docNode = context.DocNode;

cellDef = obj.LastCellDefinition;
if ~isempty(cellDef)
    cellNode = docNode.createElement('celldefinition');
    cellDef.CreateXML(context, cellNode);
    def_node.appendChild(cellNode);
end

list = obj.GetActiveOperations();
for i = 1:list.Count
    op = list.ElementAt(i);
    opNode = docNode.createElement('operation');
    op.CreateXML(context, opNode);
    def_node.appendChild(opNode);
end
    
%TODO append general processing def props (e.g. applymask)
