# Supplementary material for: Graded Ca2+/calmodulin-dependent coupling of voltage-gated CaV1.2 channels
Source: eLife. 2015 Feb 25;4:e05608. doi: 10.7554/eLife.05608 (PMC4360655; doi:10.7554/eLife.05608)
Supplement: Source code 1. — Custom software for Ca2+ sparklet detection and analysis written in MATLAB. DOI: http://dx.doi.org/10.7554/eLife.05608.019 [file elife05608s001.zip › Siman/trunk/+siman/@ProcessingDefinition/ProcessImage.asv]

function result = ProcessImage(obj, source)

import siman.*;


result = source.GetData();


ops = obj.GetActiveOperations();
count = ops.Count;
if count == 0
    obj.ProcessedData = result;
    return;
end

if source.IsRGB
    map = repmat(linspace(0, 1, 64)', [1 3]);
    result = rgb2ind(result, map);
end

for i = 1:count
    op = ops.ElementAt(i);
    result = op.PerformOperation(result);
end
