# Supplementary material for: Graded Ca2+/calmodulin-dependent coupling of voltage-gated CaV1.2 channels
Source: eLife. 2015 Feb 25;4:e05608. doi: 10.7554/eLife.05608 (PMC4360655; doi:10.7554/eLife.05608)
Supplement: Source code 1. — Custom software for Ca2+ sparklet detection and analysis written in MATLAB. DOI: http://dx.doi.org/10.7554/eLife.05608.019 [file elife05608s001.zip › Siman/trunk/+siman/@ProcessingDefinition/Validate.m]

function [valid, message] = Validate(obj)

import siman.*;
message = '';

obj.BaselineOperation = [];

ops = obj.GetActiveOperations();
count = ops.Count;
for i = 1:count
    op = ops.ElementAt(i);
    [valid, message] = op.Validate(obj);
    if ~valid
        op.ErrorMessage = message;
        op.IsValid = false;
        obj.ErrorMessage = message;
        return
    end
    if (~op.IsValid)
        op.IsValid = true;
    end
    if (~isempty(op.ErrorMessage))
        op.ErrorMessage = '';
    end
    if strcmp(op.Type, 'calculate baseline')
        obj.BaselineOperation = op;
    end
end
valid = true;
