# Supplementary material for: Graded Ca2+/calmodulin-dependent coupling of voltage-gated CaV1.2 channels
Source: eLife. 2015 Feb 25;4:e05608. doi: 10.7554/eLife.05608 (PMC4360655; doi:10.7554/eLife.05608)
Supplement: Source code 1. — Custom software for Ca2+ sparklet detection and analysis written in MATLAB. DOI: http://dx.doi.org/10.7554/eLife.05608.019 [file elife05608s001.zip › Siman/trunk/+siman/@ProcessingOperation/GetOutputSize.m]

function output_size = GetOutputSize(obj, input_size)
% x, y, z size of data (not row, col, z)

import siman.*;

type = obj.Type;
switch type
    case 'swap dimensions'
        switch obj.SwapDimensions
            case 'y,z'
                output_size = input_size([1 3 2]);
        end
    case 'collapse dimension'
        switch obj.CollapseDimension
            case 'z'
                output_size = input_size([1 2]);
        end
    case 'calculate baseline'
        switch obj.BaselineResultAction
            case 'calculate only'
                output_size = input_size;
            case {'baseline image', 'std dev image'}
                if ismember(obj.BaselineCalcMethod, {'sliding region', 'rolling ball'})
                    output_size = input_size;
                else
                    output_size = input_size([1 2]);
                end
        end
    otherwise
        output_size = input_size; % just to keep from crashing
end
