# Supplementary material for: Graded Ca2+/calmodulin-dependent coupling of voltage-gated CaV1.2 channels
Source: eLife. 2015 Feb 25;4:e05608. doi: 10.7554/eLife.05608 (PMC4360655; doi:10.7554/eLife.05608)
Supplement: Source code 1. — Custom software for Ca2+ sparklet detection and analysis written in MATLAB. DOI: http://dx.doi.org/10.7554/eLife.05608.019 [file elife05608s001.zip › Siman/trunk/+siman/@ProcessingOperation/GetOutputUnits.m]

function output_units = GetOutputUnits(obj, input_units)

output_units = input_units;
type = obj.Type;
switch type
    case 'baseline normalization'
        switch obj.BaselineNormMethod
            case {'divide', 'divide - 1'}
                output_units = 'normalized';
        end
    case 'threshold'
        output_units = 'binary';
    case 'convert to ca'
        output_units = 'Ca conc';
    otherwise
        output_units = input_units;
end
