# Supplementary material for: Graded Ca2+/calmodulin-dependent coupling of voltage-gated CaV1.2 channels
Source: eLife. 2015 Feb 25;4:e05608. doi: 10.7554/eLife.05608 (PMC4360655; doi:10.7554/eLife.05608)
Supplement: Source code 1. — Custom software for Ca2+ sparklet detection and analysis written in MATLAB. DOI: http://dx.doi.org/10.7554/eLife.05608.019 [file elife05608s001.zip › Siman/trunk/+siman/@SparkletListPanel/SparkletListPanel.m]

classdef SparkletListPanel < siman.FeatureListPanel
    % SparkletListPanel
    
    methods
        % Constructor
        function obj = SparkletListPanel(parent)
            obj@siman.FeatureListPanel(parent, 'sparklet');
        end
        
        function mgr = GetManager(obj)
            mgr = siman.SparkletManager.Instance;
        end
        
        function InitDefaults(obj)
            obj.Name = 'Sparklet List';
            obj.Size = [260 400];
            obj.DockedLocation = 'east';
            obj.Stretchable = true;
            InitDefaults@siman.FeatureListPanel(obj);
        end
    end
end
