# Supplementary material for: Graded Ca2+/calmodulin-dependent coupling of voltage-gated CaV1.2 channels
Source: eLife. 2015 Feb 25;4:e05608. doi: 10.7554/eLife.05608 (PMC4360655; doi:10.7554/eLife.05608)
Supplement: Source code 1. — Custom software for Ca2+ sparklet detection and analysis written in MATLAB. DOI: http://dx.doi.org/10.7554/eLife.05608.019 [file elife05608s001.zip › Siman/trunk/+siman/@SparkletSiteDetectionPanel/MakeControls.m]

function MakeControls(obj)

import siman.*;
parentPanel = obj.PanelID;
margin = siman.UIHelper.PANEL_MARGIN;
parentPos = get(parentPanel, 'Position');
top = parentPos(4)-margin-siman.UIHelper.PANEL_TOP_OFFSET;
source = obj.FeatureDetectionMethod;
manager = obj.GetManager();

controlParams.ParentPanel = parentPanel;
controlParams.DataObject = source;
controlParams.Controller = source;

children = get(parentPanel, 'Children');
delete(children);

location = [margin top];

% Show notice of no definition
if isempty(source)
    siman.UIHelper.MakeLabel(['No ' obj.FeatureType ' definition'], ...
                    location, controlParams);
    return
end

% Add main controls that won't change

controlParams.Width = 120;
location = siman.UIHelper.MakeLabeledPopup('DetectionMethod', 'Method:', ...
    location, controlParams);

location(2) = location(2) - 10;
controlParams.Width = 150;
controlParams.RefreshCallback = @obj.UpdateControl;
controlParams.Controller = obj;
controlParams.ListOptions = {'none'}; % refresh will fill this in
location = siman.UIHelper.MakeLabeledPopup('UnitsDefinitionName', 'Units image:', ...
    location, controlParams);

controlParams.Controller = source;
controlParams.RefreshCallback = [];
controlParams.ListOptions = [];
location(2) = location(2) - 10;

switch source.DetectionMethod
    case 'mean position'
end

controlParams.Width = 60;
location = siman.UIHelper.MakeLabeledTextbox('ClusterTolerance', 'Cluster distance:', ...
    location, controlParams);

location = source.AreaKernel.MakeControls(location, controlParams);

location(2) = location(2) - 10;
controlParams.Width = 60;
location = siman.UIHelper.MakeLabeledTextbox('ThumbnailWidth', 'Thumbnail width:', ...
    location, controlParams);

controlParams.Width = 60;
location = siman.UIHelper.MakeLabeledTextbox('UnitConversion_Space', 'Spatial conversion factor:', ...
    location, controlParams);

controlParams.Width = 60;
location = siman.UIHelper.MakeLabeledTextbox('UnitConversion_Time', 'Time conversion factor:', ...
    location, controlParams);
        
prefix = manager.CommandPrefix;
controlParams.CommandName = [prefix 'Detect'];
controlParams.LocationType = 'lower right';
controlParams.ButtonWidth = 50;
controlParams.Context = obj;
location = [parentPos(3)-margin margin];
location = siman.UIHelper.MakeButton(location, 'Detect', controlParams);

controlParams.CommandName = [prefix 'GenerateReport'];
controlParams.LocationType = 'lower right';
controlParams.ButtonWidth = 65;
controlParams.Context = obj;
location = [location(1)-margin-50 margin];
location = siman.UIHelper.MakeButton(location, 'Report...', controlParams);
