# Supplementary material for: Graded Ca2+/calmodulin-dependent coupling of voltage-gated CaV1.2 channels
Source: eLife. 2015 Feb 25;4:e05608. doi: 10.7554/eLife.05608 (PMC4360655; doi:10.7554/eLife.05608)
Supplement: Source code 1. — Custom software for Ca2+ sparklet detection and analysis written in MATLAB. DOI: http://dx.doi.org/10.7554/eLife.05608.019 [file elife05608s001.zip › Siman/trunk/+siman/@SparkletSiteManager/DrawReportSummaryAccessories.m]

function DrawReportSummaryAccessories(obj, ax)
% Callback for during summary image creation.  This is a hook for adding stuff to the base image.

context = obj.ReportContext;
detectDef = context.Method.DetectionDefinition;
%cellDef = detectDef.LastCellDefinition;
%cellDef.DrawCell(ax);
