# Supplementary material for: Graded Ca2+/calmodulin-dependent coupling of voltage-gated CaV1.2 channels
Source: eLife. 2015 Feb 25;4:e05608. doi: 10.7554/eLife.05608 (PMC4360655; doi:10.7554/eLife.05608)
Supplement: Source code 1. — Custom software for Ca2+ sparklet detection and analysis written in MATLAB. DOI: http://dx.doi.org/10.7554/eLife.05608.019 [file elife05608s001.zip › Siman/trunk/+siman/@TimeProfile/TimeProfile.m]

classdef TimeProfile < siman.Feature
    % Must be a subclass of handle
    properties
        Profile;
    end
    
    methods
        % Constructor
        function obj = TimeProfile()
            obj.Type = 'time profile';
        end
        
        function h = Draw(~, ~, ~) % obj, ax, plot
            % No need to draw anything
            h = [];
        end
        
        function str = GetListString(obj)
            str = [obj.Name ' time profile'];
        end
        
        function list = GetExportPropList(~) % obj
            list = {};
        end
        
        function data = GetExportData(obj)
            data = obj.Profile;
        end
        
        function hit = HitTest(~, ~, ~) % obj, area, plot
            hit = false;
        end
        
        function tf = IsInView(~, ~) % obj, area
            tf = true;
        end
        
        function point = CenteredPoint(~, ~) % obj, point
            point = [];
        end
    end
end
