# Supplementary material for: Graded Ca2+/calmodulin-dependent coupling of voltage-gated CaV1.2 channels
Source: eLife. 2015 Feb 25;4:e05608. doi: 10.7554/eLife.05608 (PMC4360655; doi:10.7554/eLife.05608)
Supplement: Source code 1. — Custom software for Ca2+ sparklet detection and analysis written in MATLAB. DOI: http://dx.doi.org/10.7554/eLife.05608.019 [file elife05608s001.zip › Siman/trunk/+siman/@TransientGraphPanel/MakeControls.m]

function MakeControls(obj)

import siman.*;
parentPanel = obj.PanelID;
margin = 8;
parentPos = get(parentPanel, 'Position');
top = parentPos(4)-margin-siman.UIHelper.PANEL_TOP_OFFSET;
source = obj.CurrentFeatureSource;
manager = obj.GetManager();

children = get(parentPanel, 'Children');
delete(children);

controlParams.ParentPanel = parentPanel;
controlParams.DataObject = obj;
controlParams.Controller = obj;

location = [margin top];

if isempty(source)
    siman.UIHelper.MakeLabel(['No ' obj.FeatureType ' source'], ...
                    location, controlParams);
    return
end

% Add main controls that won't change

bottomOffset = margin + siman.UIHelper.TOOLBAR_BUTTON_HEIGHT + 5;
width = parentPos(3)-2*margin;
height = parentPos(4)-siman.UIHelper.TEXT_HEIGHT-siman.UIHelper.VERTICAL_SPACING-margin-bottomOffset;
graphPos = [margin bottomOffset width height]; 
obj.GraphAxesID = axes('Parent', parentPanel, 'Units', 'pixels', ...
    'Tag', 'FeatureGraph', 'OuterPosition', graphPos, 'XGrid', 'on', 'YGrid', 'on');
graphPos = get(obj.GraphAxesID, 'Position'); % get inner position

location = [graphPos(1) graphPos(2)+graphPos(4)+siman.UIHelper.VERTICAL_SPACING];
controlParams.LocationType = 'lower left';
controlParams.Width = 80;
[~, h] = siman.UIHelper.MakeCheckbox('ViewAll', 'Show all', ...
    location, controlParams);
pos = get(h, 'Position');

location = [pos(1) + pos(3) + 15 pos(2)];
controlParams.Width = 60;
controlParams.Orientation = 'horizontal';
location = siman.UIHelper.MakeRadioButtonList('TraceType', {'Windowed cutouts', 'Full profile'}, ...
    location, controlParams);

location = [graphPos(1)+graphPos(3) graphPos(2)+graphPos(4)];
controlParams.Callback = []; % clear setting for next controls
controlParams.RefreshCallback = [];
controlParams.LocationType = 'lower right';

prefix = manager.CommandPrefix;
controlParams.CommandName = [prefix 'CopyAllFeatureData'];
controlParams.Context = obj;
location = siman.UIHelper.MakeToolbarButton(location, controlParams);


% ctxMenu = uicontextmenu('Tag', 'ContextMenu');
% set(obj.GraphAxesID, 'UIContextMenu', ctxMenu);
% uimenu(ctxMenu, 'Label', 'Copy Selected', 'Tag', 'CopySelected', ...
%     'Callback', buttonCallback);
% uimenu(ctxMenu, 'Label', 'Copy All', 'Tag', 'CopyAllFeatureTraces', ...
%     'Callback', buttonCallback);
