# Supplementary material for: Graded Ca2+/calmodulin-dependent coupling of voltage-gated CaV1.2 channels
Source: eLife. 2015 Feb 25;4:e05608. doi: 10.7554/eLife.05608 (PMC4360655; doi:10.7554/eLife.05608)
Supplement: Source code 1. — Custom software for Ca2+ sparklet detection and analysis written in MATLAB. DOI: http://dx.doi.org/10.7554/eLife.05608.019 [file elife05608s001.zip › Siman/trunk/+siman/DefinitionChangeEventData.m]

classdef DefinitionChangeEventData < siman.CollectionChangeEventData
    properties
    end
    
    methods
        function obj = DefinitionChangeEventData(type, varargin)
            obj@siman.CollectionChangeEventData(type, varargin{:});
        end
    end
end
