# Supplementary material for: Graded Ca2+/calmodulin-dependent coupling of voltage-gated CaV1.2 channels
Source: eLife. 2015 Feb 25;4:e05608. doi: 10.7554/eLife.05608 (PMC4360655; doi:10.7554/eLife.05608)
Supplement: Source code 1. — Custom software for Ca2+ sparklet detection and analysis written in MATLAB. DOI: http://dx.doi.org/10.7554/eLife.05608.019 [file elife05608s001.zip › Siman/trunk/importfile.m]

function importfile(fileToRead1)
%IMPORTFILE(FILETOREAD1)
%  Imports data from the specified file
%  FILETOREAD1:  file to read

%  Auto-generated by MATLAB on 03-Jun-2013 09:53:27

% Import the file
rawData1 = importdata(fileToRead1);

% For some simple files (such as a CSV or JPEG files), IMPORTDATA might
% return a simple array.  If so, generate a structure so that the output
% matches that from the Import Wizard.
[~,name] = fileparts(fileToRead1);
newData1.(genvarname(name)) = rawData1;

% Create new variables in the base workspace from those fields.
vars = fieldnames(newData1);
for i = 1:length(vars)
    assignin('base', vars{i}, newData1.(vars{i}));
end
