# Supplementary material for: Graded Ca2+/calmodulin-dependent coupling of voltage-gated CaV1.2 channels
Source: eLife. 2015 Feb 25;4:e05608. doi: 10.7554/eLife.05608 (PMC4360655; doi:10.7554/eLife.05608)
Supplement: Source code 1. — Custom software for Ca2+ sparklet detection and analysis written in MATLAB. DOI: http://dx.doi.org/10.7554/eLife.05608.019 [file elife05608s001.zip › Siman/trunk/reports/reportStyles.css]

body
{
}

.title
{
    color:White;
    background-color:#888888;
    text-align:center;
}
.filename /* e.g. "Detection Method Parameters" or "Features" */
{
    color:Red;
    margin-left:10;
}
.sectionheading /* e.g. "Detection Method Parameters" or "Features" */
{
    background-color:#888888;
    color:White;
    display:inline;
    padding-left:20;
    padding-right:20;
    clear:both;
}
hr
{
    clear:both;
}
.processingdeftitle /* e.g. "Processing Steps for Detection" */
{
    display:inline;
    background-color:#DDDDDD;
    padding-left:10;
    padding-right:10;
}
.processingdefsection /* e.g. "Cell Definition" or "Operations" */
{
    font-style:italic;
    margin-left:20px;
}
.processingdefsubsection /* e.g. "Cell Summary" */
{
    margin-left:40px;
}
.operation 
{
    margin-left:40px;
}
.param 
{
    margin-left:60px;
    color:Gray;
}
.paramvalue 
{
    color:Blue;
}
.property 
{
    margin-left:20px;
    color:Gray;
}
.image
{
    float:right;
    text-align:center;
    margin-left:10px;
}
