# Supplementary material for: Graded Ca2+/calmodulin-dependent coupling of voltage-gated CaV1.2 channels
Source: eLife. 2015 Feb 25;4:e05608. doi: 10.7554/eLife.05608 (PMC4360655; doi:10.7554/eLife.05608)
Supplement: Source code 1. — Custom software for Ca2+ sparklet detection and analysis written in MATLAB. DOI: http://dx.doi.org/10.7554/eLife.05608.019 [file elife05608s001.zip › Siman/trunk/siman_setup.m]

% siman_setup.m
% Initializes the siman application.


fullfilename = mfilename('fullpath');
basepath = fileparts(fullfilename);

% Add the base path
if isempty(strfind(lower(path), [lower(basepath) ';']))
    addpath(basepath);
end

% Add the utilities path
utilpath = fullfile(basepath, 'utilities');
if isempty(strfind(lower(path), [lower(utilpath) ';']))
    addpath(utilpath);
end

savepath;

disp('Siman is now ready to run.  Type "run_siman" to start.');
