# Supplementary material for: Graded Ca2+/calmodulin-dependent coupling of voltage-gated CaV1.2 channels
Source: eLife. 2015 Feb 25;4:e05608. doi: 10.7554/eLife.05608 (PMC4360655; doi:10.7554/eLife.05608)
Supplement: Source code 1. — Custom software for Ca2+ sparklet detection and analysis written in MATLAB. DOI: http://dx.doi.org/10.7554/eLife.05608.019 [file elife05608s001.zip › Siman/trunk/utilities/bounded.m]

function bounded_vals = bounded( vals, minVal, maxVal, margin )

if nargin < 4
    margin = 0;
end
if nargin < 3
    error('utils:badArguments', 'bounds() requires at least 3 input arguments');
end
count = length(vals);
bounded_vals = vals;
for i = 1:count
    bound = minVal + margin;
    bounded_vals(i) = max(bounded_vals(i), bound);
    bound = maxVal - margin;
    bounded_vals(i) = min(bounded_vals(i), bound);    
end
