# Supplementary material for: Graded Ca2+/calmodulin-dependent coupling of voltage-gated CaV1.2 channels
Source: eLife. 2015 Feb 25;4:e05608. doi: 10.7554/eLife.05608 (PMC4360655; doi:10.7554/eLife.05608)
Supplement: Source code 1. — Custom software for Ca2+ sparklet detection and analysis written in MATLAB. DOI: http://dx.doi.org/10.7554/eLife.05608.019 [file elife05608s001.zip › Siman/trunk/utilities/createParameterNode.m]

function node = createParameterNode( doc_node, parent_node, name, value )

node = doc_node.createElement('parameter');
node.setAttribute('name', name);
if isnumeric(value)
    value = num2str(value);
end
node.setAttribute('value', value);
parent_node.appendChild(node);
