# Supplementary material for: Graded Ca2+/calmodulin-dependent coupling of voltage-gated CaV1.2 channels
Source: eLife. 2015 Feb 25;4:e05608. doi: 10.7554/eLife.05608 (PMC4360655; doi:10.7554/eLife.05608)
Supplement: Source code 1. — Custom software for Ca2+ sparklet detection and analysis written in MATLAB. DOI: http://dx.doi.org/10.7554/eLife.05608.019 [file elife05608s001.zip › Siman/trunk/utilities/deriv_5point_b.m]

function deriv = deriv_5point(yvalues, h, deltaT)
% deriv_5point - Uses a 5-point stencil method to calculate the derivative of
% the given sampled function.
%
% yvalues - function to take the derivative of (i.e. f(t))
% h - distance between samples of each of the 5 stencil points (1 would be
% neighboring samples)
% deltaT - the actual time difference between samples (1/sample rate)
%
% Note that 2*h samples at the beginning and end of the trace will be zero

if nargin < 3
    deltaT = 1;
end

count = length(yvalues);

start = h*2+1;
stop = count - h*2;

deriv = zeros(size(yvalues));
denom = 12 * deltaT * h;
for x = start:stop
    deriv(x) = (yvalues(x - 2*h) - 8*yvalues(x - h) + ...
        8*yvalues(x + h) - yvalues(x + 2*h))/ denom;
end
