# Supplementary material for: Graded Ca2+/calmodulin-dependent coupling of voltage-gated CaV1.2 channels
Source: eLife. 2015 Feb 25;4:e05608. doi: 10.7554/eLife.05608 (PMC4360655; doi:10.7554/eLife.05608)
Supplement: Source code 1. — Custom software for Ca2+ sparklet detection and analysis written in MATLAB. DOI: http://dx.doi.org/10.7554/eLife.05608.019 [file elife05608s001.zip › Siman/trunk/utilities/dilate_threshold.m]

function result = dilate_threshold( input, struct_el, threshold )
%dilate_threshold Do the morphological operation of dilation but with a threshold applied 

dim = size(input);
if numel(dim) == 2  % input is 2-d, output is 1-d in x (traces in rows)
    kernel = double(struct_el.getnhood);
    if ~isa(input, 'double')
        input = double(input);
    end
    result = min(input + (conv2(input, kernel, 'same') > threshold), ones(size(input)));
else
    error('Not implemented');
end
