# Supplementary material for: Graded Ca2+/calmodulin-dependent coupling of voltage-gated CaV1.2 channels
Source: eLife. 2015 Feb 25;4:e05608. doi: 10.7554/eLife.05608 (PMC4360655; doi:10.7554/eLife.05608)
Supplement: Source code 1. — Custom software for Ca2+ sparklet detection and analysis written in MATLAB. DOI: http://dx.doi.org/10.7554/eLife.05608.019 [file elife05608s001.zip › Siman/trunk/utilities/elapsedsec.m]

function secs = elapsedsec( time1, time2 )
%elapsedsec  return the elapsed seconds between 2 time points (doesn't work if over a day difference) 

[~, ~, ~, h, mn, s] = datevec(time2 - time1);
secs = s + 60*mn + 3600*h;
