# Supplementary material for: Graded Ca2+/calmodulin-dependent coupling of voltage-gated CaV1.2 channels
Source: eLife. 2015 Feb 25;4:e05608. doi: 10.7554/eLife.05608 (PMC4360655; doi:10.7554/eLife.05608)
Supplement: Source code 1. — Custom software for Ca2+ sparklet detection and analysis written in MATLAB. DOI: http://dx.doi.org/10.7554/eLife.05608.019 [file elife05608s001.zip › Siman/trunk/utilities/get_z_trace.m]

function trace = get_z_trace( input, center, nhood )
%get_z_trace: get a trace through a z-stack given a center point and neighborhood

dim = size(nhood);
[x, y] = xyindexes(find(nhood), dim);
xOffsets = x - round(dim(2)/2) + center(1);
yOffsets = y - round(dim(1)/2) + center(2);

dim = size3d(input);
traceLength = dim(3);
frameSize = dim(1) * dim(2);
indexes = (xOffsets-1) * dim(1) + yOffsets;

temp = reshape(input, [frameSize, traceLength]);
traces = temp(indexes, :);
if length(nhood) == 1
    trace = traces';
else
    trace = mean(traces)';
end
