# Supplementary material for: Graded Ca2+/calmodulin-dependent coupling of voltage-gated CaV1.2 channels
Source: eLife. 2015 Feb 25;4:e05608. doi: 10.7554/eLife.05608 (PMC4360655; doi:10.7554/eLife.05608)
Supplement: Source code 1. — Custom software for Ca2+ sparklet detection and analysis written in MATLAB. DOI: http://dx.doi.org/10.7554/eLife.05608.019 [file elife05608s001.zip › Siman/trunk/utilities/getnhood.m]

function nhood = gethnood( radius )
%get_z_trace: get a trace through a z-stack given a center point and neighborhood

width = floor( radius ) * 2 + 1;
if width / 2 == round(width / 2)
    width = width + 1;
end
nhoodRadius = floor(width/2);


nhood = zeros(width);
for r = 1:width
    for c = 1:width
        nhood(r, c) = r;
    end
end
nhood = nhood - (nhoodRadius + 1);
nhood = sqrt(nhood.^2 + (nhood').^2) <= radius;
