# Supplementary material for: Graded Ca2+/calmodulin-dependent coupling of voltage-gated CaV1.2 channels
Source: eLife. 2015 Feb 25;4:e05608. doi: 10.7554/eLife.05608 (PMC4360655; doi:10.7554/eLife.05608)
Supplement: Source code 1. — Custom software for Ca2+ sparklet detection and analysis written in MATLAB. DOI: http://dx.doi.org/10.7554/eLife.05608.019 [file elife05608s001.zip › Siman/trunk/utilities/getvalidrect.m]

function [point1_new, point2_new, rect] = getvalidrect( point1, point2 )
%xyindexes Find the x and y indexes given absolute index and image dim 

point1_new = point1;
point2_new = point2;
if (point1_new(1) > point2_new(1))
    temp = point1_new(1);
    point1_new(1) = point2_new(1);
    point2_new(1) = temp;
end
if (point1_new(2) > point2_new(2))
    temp = point1_new(2);
    point1_new(2) = point2_new(2);
    point2_new(2) = temp;
end
if nargout < 3
    return
end
rect = [point1_new point2_new(1)-point1_new(1) point2_new(2)-point1_new(2)];
