# Supplementary material for: Graded Ca2+/calmodulin-dependent coupling of voltage-gated CaV1.2 channels
Source: eLife. 2015 Feb 25;4:e05608. doi: 10.7554/eLife.05608 (PMC4360655; doi:10.7554/eLife.05608)
Supplement: Source code 1. — Custom software for Ca2+ sparklet detection and analysis written in MATLAB. DOI: http://dx.doi.org/10.7554/eLife.05608.019 [file elife05608s001.zip › Siman/trunk/utilities/map2range.m]

function output = map2range( input, new_limits, old_limits )
%map2range: convert an image into a new indexed range

if nargin < 3
    old_limits = [min(input(:)) max(input(:))];
end
old_range = old_limits(2)-old_limits(1);
new_range = new_limits(2)-new_limits(1);
range_conversion = new_range / old_range;
output = (input - old_limits(1))* range_conversion + new_limits(1);
output = min(new_limits(2), max(new_limits(1), output));
