# Supplementary material for: Graded Ca2+/calmodulin-dependent coupling of voltage-gated CaV1.2 channels
Source: eLife. 2015 Feb 25;4:e05608. doi: 10.7554/eLife.05608 (PMC4360655; doi:10.7554/eLife.05608)
Supplement: Source code 1. — Custom software for Ca2+ sparklet detection and analysis written in MATLAB. DOI: http://dx.doi.org/10.7554/eLife.05608.019 [file elife05608s001.zip › Siman/trunk/utilities/minmax.m]

function [minval, maxval] = minmax( input )

if isempty(input)
    minval = 0;
    maxval = 1;
    return;
end    
minval = min(input(:));
maxval = max(input(:));
if isinf(maxval)
    maxval = max(input(isfinite(input(:))));
end
if isinf(minval)
    minval = min(input(isfinite(input(:))));
end
if isnan(maxval)
    minval = 0;
    maxval = 1;
end
