# Supplementary material for: Graded Ca2+/calmodulin-dependent coupling of voltage-gated CaV1.2 channels
Source: eLife. 2015 Feb 25;4:e05608. doi: 10.7554/eLife.05608 (PMC4360655; doi:10.7554/eLife.05608)
Supplement: Source code 1. — Custom software for Ca2+ sparklet detection and analysis written in MATLAB. DOI: http://dx.doi.org/10.7554/eLife.05608.019 [file elife05608s001.zip › Siman/trunk/utilities/size3d.m]

function dim = size3d( input )
%size3d Returns same as norm size(input), except ensures at least 3 dimensions

dim = size(input);
if length(dim) < 2
    dim(2) = 1;
end
if length(dim) < 3
    dim(3) = 1;
end
