# Supplementary material for: Graded Ca2+/calmodulin-dependent coupling of voltage-gated CaV1.2 channels
Source: eLife. 2015 Feb 25;4:e05608. doi: 10.7554/eLife.05608 (PMC4360655; doi:10.7554/eLife.05608)
Supplement: Source code 1. — Custom software for Ca2+ sparklet detection and analysis written in MATLAB. DOI: http://dx.doi.org/10.7554/eLife.05608.019 [file elife05608s001.zip › Siman/trunk/utilities/xyindexes.m]

function [x, y, z] = xyindexes( indexes, dim )
%xyindexes Find the x and y indexes given absolute index and image dim 

height = dim(1);
if numel(dim) == 2  % input is 2-d, output is 1-d
    y = mod(indexes, height);
    y(y == 0) = height;
    x = floor((indexes-1)/height) + 1;
    if nargout > 2
        z = ones(size(indexes));
    end
else % input is 3-d, output is 1-d
    frameSize = height*dim(2);
    z = floor((indexes-1)/frameSize) + 1;
    indexes = indexes - (z-1)*frameSize;
    y = mod(indexes, height);
    y(y == 0) = height;
    x = floor((indexes-1)/height) + 1;
end
