# Supplementary material for: Graded Ca2+/calmodulin-dependent coupling of voltage-gated CaV1.2 channels
Source: eLife. 2015 Feb 25;4:e05608. doi: 10.7554/eLife.05608 (PMC4360655; doi:10.7554/eLife.05608)
Supplement: Source code 2. — Binary coupled Markov chain model. DOI: http://dx.doi.org/10.7554/eLife.05608.020 [file elife05608s002.zip]

Archive with 25 entries (24 files):
- A_Eight.mat
- __MACOSX/
- __MACOSX/._A_Eight.mat
- A_Five.mat
- __MACOSX/._A_Five.mat
- A_Four.mat
- __MACOSX/._A_Four.mat
- A_Seven.mat
- __MACOSX/._A_Seven.mat
- A_Six.mat
- __MACOSX/._A_Six.mat
- A_Three.mat
- __MACOSX/._A_Three.mat
- A_Two.mat
- __MACOSX/._A_Two.mat
- bin_seq.m
- __MACOSX/._bin_seq.m
- CoupledGatingShotgun.m
- __MACOSX/._CoupledGatingShotgun.m
- makematrix.m
- __MACOSX/._makematrix.m
- Seq2Conc.m
- __MACOSX/._Seq2Conc.m
- threshold.m
- __MACOSX/._threshold.m
