# Supplementary material for: Graded Ca2+/calmodulin-dependent coupling of voltage-gated CaV1.2 channels
Source: eLife. 2015 Feb 25;4:e05608. doi: 10.7554/eLife.05608 (PMC4360655; doi:10.7554/eLife.05608)
Supplement: Source code 2. — Binary coupled Markov chain model. DOI: http://dx.doi.org/10.7554/eLife.05608.020 [file elife05608s002.zip › makematrix.m]

dim = size(data); % Get size of data variable
n = dim(1);         % Extract number of rows
offset = data(1,1) - 1;  % Get offset from zero
fitmatrix = zeros(63,63);  %  Allocate memory
for i = 1:n; fitmatrix(data(i,1)-offset, data(i,3)-offset) = data(i,2); end;

errormatrix = zeros(63,63);
for i = 1:n; errormatrix(data(i,7)-offset, data(i,9)-offset) = data(i,8); end;

figure(1);
clf; surf(fitmatrix); hold on; surf(errormatrix/10 + .01);
